# Supplementary material for: Fetal Growth and Osteogenesis Dynamics during Early Development in the Ovine Species
Source: Animals (Basel). 2023 Feb 21;13(5):773. doi: 10.3390/ani13050773 (PMC10000038; doi:10.3390/ani13050773)
Supplement: Supplementary file 1 [file animals-13-00773-s001.zip]

Archive with 1 entries (1 files):
- animals-2167032-supplementary.pdf
